# Supplementary material for: Toward Pathogenic Biofilm Suppressors: Synthesis of Amino Derivatives of Pillar[5]arene and Supramolecular Assembly with DNA
Source: Pharmaceutics. 2023 Jan 31;15(2):476. doi: 10.3390/pharmaceutics15020476 (PMC9966598; doi:10.3390/pharmaceutics15020476)
Supplement: Supplementary file 1 [file pharmaceutics-15-00476-s001.zip]

Archive with 1 entries (1 files):
- pharmaceutics-2151972-supplementary.pdf
